# Supplementary material for: Research Productivity among Filipino Neurologists Associated with Socioeconomic, Healthcare, and Disease Burden Factors: A Bibliometric Analysis
Source: Int J Environ Res Public Health. 2022 Nov 24;19(23):15630. doi: 10.3390/ijerph192315630 (PMC9736391; doi:10.3390/ijerph192315630)
Supplement: Supplementary file 1 [file ijerph-19-15630-s001.zip]

Archive with 1 entries (1 files):
- ijerph-2015702-supplementary.xlsx
