# Supplementary material for: Research Productivity among Filipino Neurologists Associated with Socioeconomic, Healthcare, and Disease Burden Factors: A Bibliometric Analysis
Source: Int J Environ Res Public Health. 2022 Nov 24;19(23):15630. doi: 10.3390/ijerph192315630 (PMC9736391; doi:10.3390/ijerph192315630)
Supplement: Supplementary file 1 [file ijerph-19-15630-s001.zip › ijerph-2015702-supplementary.xlsx]

## Sheet: R correlation
Socioeconomic Index	Bibliometric Index	Correlation Coefficent	P-value
Population	Total Publications	0.723699	0.001023
	Local Publications	0.716413	0.001215
	International Publications	0.705315	0.001563
	Total Citations	0.55794	0.01995
	Published neurologists	0.638246	0.005831
	Ratio of published/unpublished neurologists	-0.349326	0.1693
Regional GDP	Total Publications	0.849239	<0.001
	Local Publications	0.816292	<0.001
	International Publications	0.83972	<0.001
	Total Citations	0.696505	0.001894
	Published neurologists	0.765648	0.0003403
	Ratio of published/unpublished neurologists	-0.255844	0.3216
Healthcare establishments	Total Publications	0.833134	<0.001
	Local Publications	0.800753	0.0001125
	International Publications	0.808773	<0.001
	Total Citations	0.647853	0.004921
	Published neurologists	0.761167	0.0003867
	Ratio of published/unpublished neurologists	-0.255386	0.3225
Healthcare expenditure	Total Publications	0.629315	0.006795
	Local Publications	0.61753	0.008258
	International Publications	0.584833	0.01367
	Total Citations	0.504294	0.03899
	Published neurologists	0.558808	0.01971
	Ratio of published/unpublished neurologists	-0.360617	0.155
No. R&D personnel	Total Publications	0.893547	<0.001
	Local Publications	0.893975	<0.001
	International Publications	0.87178	<0.001
	Total Citations	0.697732	0.001845
	Published neurologists	0.889339	<0.001
	Ratio of published/unpublished neurologists	-0.0947116	0.7177
%GDP for R&D	Total Publications	0.143827	0.5818
	Local Publications	0.26036	0.3128
	International Publications	0.0667907	0.799
	Total Citations	-0.110086	0.674
	Published neurologists	0.240699	0.352
	Ratio of published/unpublished neurologists	0.241209	0.351
No. neurologists	Total Publications	0.892863	<0.001
	Local Publications	0.872314	<0.001
	International Publications	0.856275	<0.001
	Total Citations	0.680982	0.002617
	Published neurologists	0.898549	<0.001
	Ratio of published/unpublished neurologists	-0.241232	0.351
No. published institutions	Total Publications	0.756528	0.0004402
	Local Publications	0.676794	0.002847
	International Publications	0.732146	0.000833
	Total Citations	0.659911	0.003944
	Published neurologists	0.633475	0.006331
	Ratio of published/unpublished neurologists	0.219603	0.3971
